# Supplementary material for: Effects of Ceftiofur and Chlortetracycline on the Resistomes of Feedlot Cattle
Source: Appl Environ Microbiol. 2018 Jun 18;84(13):e00610-18. doi: 10.1128/AEM.00610-18 (PMC6007121; doi:10.1128/AEM.00610-18)
Supplement: Supplemental material [file AEM.00610-18_zam013188593sd1.xlsx]

## Sheet: AMR_genetrim.txt
Supplemental 1. Resistance classification by class, mechanism, and group
Class	Mechanism	Group
Aminoglycosides	Aminoglycoside N-acetyltransferases	NA
	Aminoglycoside O-nucleotidyltransferases	ANT6
	Aminoglycoside O-phosphotransferases	APH3-prime
betalactams	Class A betalactamases	ACL
		CFX
	Class C betalactamases	AMPC
		AMPH
MLS	23S rRNA methyltransferases	ERMF
		ERMFU
		ERMG
		ERMQ
	Lincosamide nucleotidyltransferases	LNUC
	Macrolide resistance efflux pumps	MEFA
		MSRD
Multi-drug and biocide resistance	MFS antibiotic efflux pump	MDTABC-TOLC
		MDTEF-TOLC
		MDTG
	Regulator	EVGSA
		H-NS
Multi-drug resistance	MFS antibiotic efflux pump	EMRD|EMRAB-TOLC|NORB|GEPA|MDTL|MDTH
Tetracyclines	Tetracycline inactivation enzymes	TETX
	Tetracycline resistance major facilitator superfamily MFS efflux pumps
		TETG
	Tetracycline resistance ribosomal protection proteins	TET32
		TET40
		TET44
		TETB-P
		TETM
		TETO
		TETQ
		TETW
